# Supplementary material for: Community engagement and data quality: best practices and lessons learned from a citizen science project on birdsong
Source: J Ornithol. 2022 Oct 13;164(1):233–44. doi: 10.1007/s10336-022-02018-8 (PMC9558015; doi:10.1007/s10336-022-02018-8)
Supplement: Supplementary file 1 — Supplementary file1 (XLSX 10 KB) [file 10336_2022_2018_MOESM1_ESM.xlsx]

## Sheet: Tabelle1
	2018	2019	2020
Number of dissemination activities	53	76	9
Number of participants (n)	1013	1960	674
Cumulative duration of recordings (h)	36	83	67
Number of recordings from anonymous particioation (n)	1612	3105	5496
Number of recordings from one-year particioation (n)	400	1447	1400
Number of recordings from two-year particioation (n)	314	1009	461
Number of recordings from three-year particioation (n)	110	140	124
