# Supplementary material for: Community engagement and data quality: best practices and lessons learned from a citizen science project on birdsong
Source: J Ornithol. 2022 Oct 13;164(1):233–44. doi: 10.1007/s10336-022-02018-8 (PMC9558015; doi:10.1007/s10336-022-02018-8)
Supplement: Supplementary file 2 — Supplementary file2 (XLSX 10 KB) [file 10336_2022_2018_MOESM2_ESM.xlsx]

## Sheet: Tabelle1
	Anonymous participation	Non-anonymous one-year participation	Non-anonymous two-year participation	Non-anonymous three-year participation
Nightingale songs	88	93	94	96
Nightingale calls	2	2	2	1
Other bird species	5	3	2	2
No birds	5	2	2	1
